# Supplementary material for: Polyunsaturated Fatty Acid Intake during Complementary Feeding and Neurodevelopmental Outcome in Very Low Birth Weight Infants
Source: Nutrients. 2023 Jul 14;15(14):3141. doi: 10.3390/nu15143141 (PMC10385005; doi:10.3390/nu15143141)
Supplement: Supplementary file 1 [file nutrients-15-03141-s001.zip]

Archive with 1 entries (1 files):
- nutrients-2481144-supplementary.pdf
